# Supplementary material for: A comparative study of root canal shaping using protaper universal and protaper next rotary files in preclinical dental education
Source: PeerJ. 2019 Aug 19;7:e7419. doi: 10.7717/peerj.7419 (PMC6705381; doi:10.7717/peerj.7419)
Supplement: Dataset S1 — Each data point indicates the performance of the groups. [file peerj-07-7419-s001.xlsx]

## Sheet: Sayfa1
student number	GROUPS	Block-1 time	Block-2 time	Block-3 time	Block-4 time	Block-5 time	Block-1 fracture(avaliable=1, absent =0)	Block-2 fracture(avaliable-1, absent--0)	Block-3 fracture(avaliable-1, absent--0)	Block-4 fracture(avaliable-1, absent--0)	Block-5 fracture(avaliable-1, absent--0)	Block1(WL amount of change)	Block2 (WL amount of change)	Block3 (WL amount of change)	Block4 (WL amount of change)	Block5 (WL amount of change)
9_44	PTU	1114	582	564	780	470	0	0	0	0	1	0	0	0	2
11_30	PTU	1382	908	690	780	672	0		1	1	0	2				3
11_35	PTU	1387	600	843	986	920	0			0	0	2			1.5	1
11_54	PTU	1254	690	572	520	369	0	0	0	0		2	1	1	1
11_65	PTU	1423	490	370	185	510	0	0	0	1	0	0	0	0		0
11_300	PTU	1020	614	693	470	480	0	0	0	1	0	2	2	1.5		1.5
11_304	PTU	1381	630	555	495	517	0	0	0	1	1	1	0	0
11_314	PTU	916	987	672	663	345	0	0	0	0	0	2	1	0	0	0
12_02	PTU	1502	622	714	586	566	0	0	0		1	2	0	0
12_03	PTU	1086	718	1004	690	486	0	1	1	1	1	0
12_05	PTU	1344	780	1031	760	491	0	1	0	0	0	0		3	1.5	2
12_06	PTU	1365	817	820	752	494	1	0		0	0		2		2.5	2.5
12_07	PTU	1020	790	935	1080	840	1	1	1	0	0				3	3
12_08	PTU	1029	728	540	480	1380	0	0	0	1	0	2	1.5	1		1.5
12_09	PTU	613	447	376	314	294	0	0	0	0	1	0.5	0	0	0
12_10	PTU	943	510	430	298	430	0	0		0	0	0	1		1	1
12_12	PTU	682	566	420	412	600	0	0	1	1	0	0	1			1
12_13	PTU	832	703	403	451	424	0	0	0	0	0	1	2	1	2	2
12_14	PTU	625	327	243	297	338	0	0	0	0		0	0	0	0
12_15	PTU	740	370	520	680	460	0		0	0	0	1		3	2	0
12_16	PTU	973	643	609	941	810	0	0	0	0	1	0	2	1.5	2
12_18	PTU	352	338	255	636	212	0	0	1	0	1	2	2		0.5
12_19	PTU	690	390	330	320	360	0	0	0	1	0	0	0	0		0
12_20	PTU	810	570	1090	520	540	0	0	0	0	0	0	0	0	0	0
12_21	PTU	830	669	980	635	314		0	0	0	0		0	2	1.5	1.5
12_23	PTU	1020	1020	420	300	180	0	0	0	0	0	2.5	0	1.5	0	0
12_24	PTU	960	1020	510	450	410	0	0	0	0	0	3.5	2	2	2	2
12_25	PTU	915	1440	825	420	433	0	0	0	0	0	2.5	0	0	0	0
12_27	PTU	819	786	503	595	265	0	0	0	0	1	0	0	0	0
12_28	PTU	566	589	465	390	345	0	0	0	0	0	0	1	1
12_29	PTU	936	840	660	452	660	0	0	0	1	1	2.5	0	0
12_31	PTU	685	606	515	454	304	0	0	0	0	0	1	1	0	0	0
12_32	PTU	725	453	360	339	241	0	0	0	1	0	1	1	0.5		0
12_33	PTU	851	541	670	445	465	0	0	0	0	0	1	1	1.5	1.5	1.5
12_35	PTU	970	480	595	325	323	0	0	0	0	0	2	2	0	0	0
12_36	PTU	901	583	444	310	450	0	0	0	1	1	0	0	0
12_38	PTU	440	321	334	270	327	0	0	0	0	0	1	3	2	2	2
12_39	PTU	780	700	400	374	300	0	0	1	0	0	1	1		1	1.5
12_40	PTU	805	439	363	307	718	0	0	1	0	0	0	1		1	1
12_41	PTU	541	450	273	270	280	0	0	0	0	0	0	1	1	1	2
12_44	PTN	313	282	269	246	230	0	0	0	0	0	1	1	1.5	1	1.5
12_46	PTN	275	262	250	252	239	0	0	0	0	0	2.5	2	3	2	1.5
12_47	PTN	390	302	181	323	284	0	0	1	0	0	0	0		1	2
12_48	PTN	327	140	172	177	180	0	0	0	0	0	1	1.5	2	2	2
12_53	PTN	410	275	292	192	294	0	0	0	0	0	0.5	2	1	0.5	0.5
12_54	PTN	339	179	200	360	206	0	0	0	0	0	1.5	2	2	3	2
12_55	PTN	356	234	192	180	230	0	0	0	0	0	0	0	0.5	0.5	1
12_57	PTN	384	292	251	259	218	0	0	0	0	0	1	1.5	2	1	1
12_60	PTN	609	462	319	398	370	1	0	0	0	0		1	0	1	1.5
12_61	PTN	522	270	302	306	243	0	0	0	0	0	1	1	1.5	0	0
12_62	PTN	543	346	316	199	169	0	0	0	0	0	2	2	2	2.5	2
12_63	PTN	309	389	280	413	387	0	0	0	1	0	0	1	3		0
12_64	PTN	320	230	224	210	120	0	0	0	0	1	2	2	2	2
12_65	PTN	304	182	154	151	166	0	0	0	0	0	0	0	0	0	0
12_66	PTN	155	146	158	156	260	0	0	0	0	1	1	1	1	1
12_67	PTN	960	840	838	378	422	0	1	0	1	0	0		2		2.5
12_68	PTN	515	260	230	280	290	1	0	0	0	0		1	0	0	0
12_69	PTN	685	635	405	355	325	0	0	0	0	1	0	0.5	1	0
12_70	PTN	510	314	528	335	250	0	0	0	0	0	0.5	1	0	1	0
12_73	PTN	496	330	342	283	327	0	0	0	0	1	0.5	0	1	0
12_74	PTN	683	570	528	520	600	0	0	0	0	1	1	1	1	1
12_75	PTN	697	583	378	394	390	0	0	0	0	0	0	0	0.5	1	0
12_76	PTN	405	347	425	320	283	0	0	0	0	0	0	1	0.5	0	0
12_77	PTN	387	313	347	306	315	0	0	0	0	0	2	1.5	0.5	0	1
12_78	PTN	439	313	217	269	422	0	0	0	1	0	1.5	1.5	1.5		1
12_79	PTN	588	1100	384	310	333	0	0	0	0	1	2	2	1	2
12_80	PTN	1190	660	513	548	728	0	0	0	0	0	2	1.5	0.5	0	0
12_81	PTN	655	645	540	660	660	0	0	1	0		0	0		0.5
12_82	PTN	756	405	327	380	382	0	0	1	0	0	1	0	1	1	0
12_83	PTN	705	595	310	251	228	0	0	0	0	1	1	1	1	1
12_84	PTN	556	494	480	454	392	0	0	1	0	0	1	0		0	1
12_85	PTN	720	270	276	200	150	0	0	0	0	0	1	0	1	1	0
12_87	PTN	450	324	427	335	313	0	0	0	0	0	1.5	2	2	3	2
12_88	PTN	960	441	541	253	286	0	0	0	0	0	1	1.5	1.5	2	1
12_92	PTN	600	291	299	296	197	0	0	0	0	1	1	2	0	0
12_302	PTN	625	600	355	240	249	0	0	0	0	0	0	0	1	0	0
12_308	PTN	476	584	350	272	312	0	0	0	0	0	2	1	1	1	0
12_309	PTN	634	428	334	391	348	0	0	0	0	0	1	1	2	1	0
12_311	PTN	456	317	347	298	283	0	0	0	0	0	0	0	0.5	1	0

## Sheet: Sayfa3
group	deformation (avaliable=1, absent=0)
PTU	0
PTU	1
PTU	0
PTU	0
PTU	1
PTU	0
PTU	0
PTU	1
PTU	0
PTU	0
PTU	0
PTU	0
PTU	0
PTU	0
PTU	0
PTU	0
PTU	0
PTU	0
PTU	1
PTU	0
PTU	1
PTU	0
PTU	0
PTU	0
PTU	0
PTU	1
PTU	0
PTU	0
PTU	0
PTU	0
PTU	0
PTU	1
PTU	0
PTU	1
PTU	0
PTU	0
PTU	0
PTU	0
PTU	0
PTU	1
PTU	0
PTU	0
PTU	0
PTU	0
PTU	0
PTU	0
PTU	0
PTU	0
PTU	0
PTU	0
PTU	0
PTU	0
PTU	0
PTU	0
PTU	0
PTU	0
PTU	0
PTU	0
PTU	0
PTU	0
PTU	0
PTU	0
PTU	0
PTU	0
PTU	0
PTU	0
PTU	0
PTU	0
PTU	0
PTU	0
PTU	0
PTU	0
PTU	0
PTU	0
PTU	0
PTU	0
PTU	0
PTU	0
PTU	0
PTU	0
PTU	0
PTU	0
PTU	0
PTU	0
PTU	0
PTU	0
PTU	0
PTU	0
PTU	0
PTU	0
PTU	0
PTU	0
PTU	0
PTU	0
PTU	0
PTU	0
PTU	0
PTU	0
PTU	0
PTU	0
PTU	0
PTU	0
PTU	0
PTU	0
PTU	0
PTU	0
PTU	0
PTU	0
PTU	0
PTU	0
PTU	0
PTU	0
PTU	0
PTU	0
PTU	0
PTU	0
PTU	0
PTU	0
PTU	0
PTU	0
PTU	0
PTU	0
PTU	0
PTU	0
PTU	0
PTU	0
PTU	0
PTU	0
PTU	0
PTU	0
PTU	0
PTU	0
PTU	0
PTU	0
PTU	0
PTU	0
PTU	0
PTU	0
PTU	0
PTU	0
PTU	0
PTU	0
PTU	0
PTU	0
PTU	0
PTU	0
PTU	0
PTU	0
PTU	0
PTU	0
PTU	0
PTU	0
PTU	0
PTU	0
PTU	0
PTU	0
PTU	0
PTU	0
PTU	0
PTU	0
PTU	0
PTU	0
PTU	0
PTU	0
PTU	0
PTU	0
PTU	0
PTU	0
PTU	0
PTU	0
PTU	0
PTU	0
PTU	0
PTU	0
PTU	0
PTU	0
PTU	0
PTU	0
PTU	0
PTU	0
PTU	0
PTU	0
PTU	0
PTU	0
PTU	0
PTU	0
PTU	0
PTU	0
PTU	0
PTU	0
PTU	0
PTU	0
PTU	0
PTU	0
PTU	0
PTU	0
PTU	0
PTU	0
PTU	0
PTU	0
PTN	0
PTN	0
PTN	0
PTN	0
PTN	0
PTN	0
PTN	0
PTN	1
PTN	0
PTN	0
PTN	0
PTN	0
PTN	0
PTN	0
PTN	0
PTN	0
PTN	0
PTN	0
PTN	0
PTN	0
PTN	0
PTN	1
PTN	0
PTN	0
PTN	0
PTN	0
PTN	0
PTN	0
PTN	0
PTN	0
PTN	0
PTN	0
PTN	0
PTN	0
PTN	0
PTN	0
PTN	0
PTN	0
PTN	0
PTN	0
PTN	0
PTN	0
PTN	0
PTN	0
PTN	0
PTN	0
PTN	0
PTN	0
PTN	0
PTN	0
PTN	0
PTN	0
PTN	0
PTN	0
PTN	0
PTN	0
PTN	0
PTN	0
PTN	0
PTN	0
PTN	0
PTN	0
PTN	0
PTN	0
PTN	0
PTN	0
PTN	0
PTN	0
PTN	0
PTN	0
PTN	0
PTN	0
PTN	0
PTN	0
PTN	0
PTN	0
PTN	0
PTN	0

## Sheet: Sayfa4
Groups	Block	curvature after the instrumentation
PTU	1	27
PTU	1	32
PTU	1	24
PTU	1	26
PTU	1	31
PTU	1	25
PTU	1	27
PTU	1	26
PTU	1	24
PTU	1	24
PTU	1	25
PTU	1	25
PTU	1	24
PTU	1	30
PTU	1	20
PTU	1	27
PTU	1	21
PTU	1	25
PTU	1	23
PTU	1	21
PTU	1	23
PTU	1	23
PTU	1	23
PTU	1	22
PTU	1
PTU	1	23
PTU	1	21
PTU	1	24
PTU	1
PTU	1	27
PTU	1	24
PTU	1	28
PTU	1	22
PTU	1	26
PTU	1	28
PTU	1	20
PTU	1	20
PTU	1	23
PTU	1	26
PTU	1	23
PTN	1	28
PTN	1	27
PTN	1	23
PTN	1	23
PTN	1	26
PTN	1	26
PTN	1	25
PTN	1	24
PTN	1
PTN	1	27
PTN	1	27
PTN	1	12
PTN	1	26
PTN	1	28
PTN	1	11
PTN	1	30
PTN	1
PTN	1	23
PTN	1	24
PTN	1	29
PTN	1	26
PTN	1	23
PTN	1	27
PTN	1	27
PTN	1	27
PTN	1	26
PTN	1	26
PTN	1	23
PTN	1	28
PTN	1	23
PTN	1	28
PTN	1	27
PTN	1	25
PTN	1	27
PTN	1	25
PTN	1	28
PTN	1	25
PTN	1	27
PTN	1	26
PTN	2	27
PTN	2	27
PTN	2	32
PTN	2	29
PTN	2	27
PTN	2	31
PTN	2	27
PTN	2	23
PTN	2	25
PTN	2	23
PTN	2	25
PTN	2	27
PTN	2
PTN	2	26
PTN	2	28
PTN	2	23
PTN	2	26
PTN	2	26
PTN	2	25
PTN	2
PTN	2	25
PTN	2	26
PTN	2	22
PTN	2	25
PTN	2	18
PTN	2	25
PTN	2	25
PTN	2	23
PTN	2	21
PTN	2	25
PTN	2	22
PTN	2	20
PTN	2	24
PTN	2	20
PTN	2	15
PTN	2	24
PTN	2	23
PTN	2	22
PTN	2	20
PTN	2	22
PTN	2	27
PTN	2	27
PTN	2	26
PTN	2	29
PTN	2	29
PTN	2	25
PTN	2	25
PTN	2	24
PTN	2	23
PTN	2	27
PTN	2	26
PTN	2	19
PTN	2	25
PTN	2	26
PTN	2	24
PTN	2
PTN	2	25
PTN	2	27
PTN	2	26
PTN	2	22
PTN	2	28
PTN	2	23
PTN	2	26
PTN	2	30
PTN	2	27
PTN	2	22
PTN	2	29
PTN	2	25
PTN	2	24
PTN	2	26
PTN	2	28
PTN	2	31
PTN	2	23
PTN	2	26
PTN	2	28
PTN	2	25
PTN	2	27
PTN	2	28
PTN	2	27
PTU	3	29
PTU	3	28
PTU	3	30
PTU	3	24
PTU	3	27
PTU	3	23
PTU	3	22
PTU	3	27
PTU	3	23
PTU	3	21
PTU	3	26
PTU	3
PTU	3
PTU	3	26
PTU	3	24
PTU	3
PTU	3	22
PTU	3	24
PTU	3	21
PTU	3	25
PTU	3	18
PTU	3
PTU	3	20
PTU	3	25
PTU	3	22
PTU	3	24
PTU	3	25
PTU	3	22
PTU	3	24
PTU	3	23
PTU	3	27
PTU	3	24
PTU	3	25
PTU	3	22
PTU	3	18
PTU	3	22
PTU	3	23
PTU	3
PTU	3
PTU	3	25
PTN	3	26
PTN	3	25
PTN	3
PTN	3	28
PTN	3	24
PTN	3	21
PTN	3	27
PTN	3	27
PTN	3	26
PTN	3	24
PTN	3	25
PTN	3	26
PTN	3	24
PTN	3	26
PTN	3	27
PTN	3	28
PTN	3	29
PTN	3	29
PTN	3	27
PTN	3	27
PTN	3	29
PTN	3	26
PTN	3	27
PTN	3	23
PTN	3	26
PTN	3	24
PTN	3	25
PTN	3
PTN	3
PTN	3	25
PTN	3
PTN	3	24
PTN	3	26
PTN	3	26
PTN	3	27
PTN	3	26
PTN	3	24
PTN	3	27
PTN	3	28
PTU	4	33
PTU	4	21
PTU	4	29
PTU	4	28
PTU	4	26
PTU	4
PTU	4	23
PTU	4	26
PTU	4	21
PTU	4	23
PTU	4	29
PTU	4	23
PTU	4	21
PTU	4	24
PTU	4	23
PTU	4	26
PTU	4
PTU	4	26
PTU	4	19
PTU	4	24
PTU	4	23
PTU	4	25
PTU	4
PTU	4	24
PTU	4	19
PTU	4	16
PTU	4	23
PTU	4	21
PTU	4	22
PTU	4	25
PTU	4
PTU	4	21
PTU	4
PTU	4	21
PTU	4	24
PTU	4
PTU	4	18
PTU	4	17
PTU	4	21
PTU	4	19
PTN	4	27
PTN	4	28
PTN	4	24
PTN	4	26
PTN	4	23
PTN	4	25
PTN	4	27
PTN	4	24
PTN	4	23
PTN	4	27
PTN	4	20
PTN	4
PTN	4	26
PTN	4	28
PTN	4	27
PTN	4
PTN	4	29
PTN	4	28
PTN	4	21
PTN	4	28
PTN	4	31
PTN	4	28
PTN	4	27
PTN	4	26
PTN	4
PTN	4	26
PTN	4	24
PTN	4	28
PTN	4	23
PTN	4	25
PTN	4	28
PTN	4	31
PTN	4	24
PTN	4	22
PTN	4	29
PTN	4	25
PTN	4	24
PTN	4	23
PTN	4	24
PTU	5	29
PTU	5	26
PTU	5	23
PTU	5	25
PTU	5	27
PTU	5	31
PTU	5	29
PTU	5	25
PTU	5
PTU	5	23
PTU	5	28
PTU	5	24
PTU	5	25
PTU	5
PTU	5
PTU	5	25
PTU	5
PTU	5	16
PTU	5
PTU	5	22
PTU	5
PTU	5
PTU	5	24
PTU	5	22
PTU	5	20
PTU	5	24
PTU	5	27
PTU	5	21
PTU	5	25
PTU	5
PTU	5
PTU	5	24
PTU	5	22
PTU	5	23
PTU	5	23
PTU	5
PTU	5	23
PTU	5	24
PTU	5	24
PTU	5	25
PTN	5	25
PTN	5	24
PTN	5	26
PTN	5	27
PTN	5	21
PTN	5	22
PTN	5	23
PTN	5	27
PTN	5	23
PTN	5	25
PTN	5	30
PTN	5	25
PTN	5
PTN	5	28
PTN	5
PTN	5	27
PTN	5	25
PTN	5
PTN	5	25
PTN	5
PTN	5
PTN	5	25
PTN	5	30
PTN	5	22
PTN	5	26
PTN	5
PTN	5	26
PTN	5
PTN	5	25
PTN	5
PTN	5	25
PTN	5	31
PTN	5	27
PTN	5	20
PTN	5
PTN	5	24
PTN	5	23
PTN	5	26
PTN	5	23
